# Supplementary material for: The MassBank contributions of the mFam collaboration
Source: Metabolomics. 2026 Jul 2;22(4):114. doi: 10.1007/s11306-026-02480-y (PMC13328316; doi:10.1007/s11306-026-02480-y)
Supplement: Supplementary file 1 — Supplementary Material 1 [file 11306_2026_2480_MOESM1_ESM.xlsx]

## Sheet: Compounds
Measurement	Substance name(s)		Unique identifer					CHROMATOGRAPHY		Mass_Spectrometry							Identification		found in	References
File	Name	Synonyms	InChI	SMILES	PubChem CID	Formula	Exact mass	CHROMATOGRAPHY	RT (min)	INSTRUMENT	INSTRUMENT_TYPE	IONIZATION	Collision energy	Adduct	MS/MS Acquisition mode	Ionization mode	Confidence	Compound class		Database links	Authors	Publication
4-coumaric_acid_neg.abf	4-coumaric acid	NA	NA	NA	637542	C9H8O3	164.16	Acquity UPLC System (Waters)	6.98	LTQ-Orbitrap XL hybrid mass spectrometer (Thermo Scientific)	LC-ESI-ITFT	ESI	0.3	[M-H]-	DDA	Negative	Pure standard	phenolic acids	NA	NA	Maria Halabalaki, Division of Pharmacognosy and Natural Products Chemistry, University of Athens, Greece	NA
(+)-catechin_neg.abf	(+)-catechin	NA	NA	NA	9064	C15H14O6	290.268	Acquity UPLC System (Waters)	5.73	LTQ-Orbitrap XL hybrid mass spectrometer (Thermo Scientific)	LC-ESI-ITFT	ESI	0.3	[M-H]-	DDA	Negative	Pure standard	flavanols	NA	NA	Maria Halabalaki, Division of Pharmacognosy and Natural Products Chemistry, University of Athens, Greece	NA
loganin_neg.abf	loganin	NA	NA	NA	87691	C17H26O10	390.385	Acquity UPLC System (Waters)	6.25	LTQ-Orbitrap XL hybrid mass spectrometer (Thermo Scientific)	LC-ESI-ITFT	ESI	0.3	[M+HCOOH-H]-	DDA	Negative	Pure standard	iridoid glycosides	NA	NA	Maria Halabalaki, Division of Pharmacognosy and Natural Products Chemistry, University of Athens, Greece	NA
pelargonidin_Cl_pos.abf	pelargonidin	NA	NA	NA	440832	C15H11O5+	271.248	Acquity UPLC System (Waters)	6.67	LTQ-Orbitrap XL hybrid mass spectrometer (Thermo Scientific)	LC-ESI-ITFT	ESI	0.3	[M]+	DDA	Positive	Pure standard	anthocyanidins	NA	NA	Maria Halabalaki, Division of Pharmacognosy and Natural Products Chemistry, University of Athens, Greece	NA
P3rD_NEG.mgf	XANTHOSINE-MONOPHOSPHATE			C1=NC2=C(N1C3C(C(C(O3)COP(=O)(O)O)O)O)NC(=O)NC2=O		C10H13N4O9P		Accucore aQ RP C18, Thermo	0.723397	Q-Exactive Orbitrap, Thermo Scientfic; Ultimate 3000 HPLC, Thermo Scientfic	LC-ESI-QFT	ESI	30eV	[M-H]-	DDA	Negative	Pure standard			HMDB01554, KEGG C00655	Stephanie Herman, Sandy Abujrais, Kim Kultima
P2rF_POS.mgf	TRANS-4-HYDROXY-L-PROLINE			OC1CN[C@@H](C1)C(O)=O		C5H9NO3		Accucore aQ RP C18, Thermo	0.567308	Q-Exactive Orbitrap, Thermo Scientfic; Ultimate 3000 HPLC, Thermo Scientfic	LC-ESI-QFT	ESI	30eV	[M+H]+	DDA	Positive	Pure standard			HMDB06055, KEGG C01015	Stephanie Herman, Sandy Abujrais, Kim Kultima
P1rA_POS.mgf	THREONINE			C[C@@H](O)[C@H](N)C(O)=O		C4H9NO3		Accucore aQ RP C18, Thermo Scientific	0.570452	Q-Exactive Orbitrap, Thermo Scientfic; Ultimate 3000 HPLC, Thermo Scientfic	LC-ESI-QFT	ESI	30eV	[M+H]+	DDA	Positive	Pure standard			HMDB00167, KEGG C00188	Stephanie Herman, Sandy Abujrais, Kim Kultima
ASPARTATE_10eV.d	ASPARTATE			N[C@@H](CC(O)=O)C(O)=O				Direct Injection	0.2	Agilent 6530 Q-TOF LC/MS	LC-ESI-QTOF	ESI	10	[M+H]+	DDA	Positive	Pure standard				Katyeny Manuela da Silva, Elias Iturrospe, Maria van de Lavoir, Rani Robeyns
CREATINE_10eV.d	CREATINE			CN(CC(O)=O)C(N)=N				Direct Injection	0.2	Agilent 6530 Q-TOF LC/MS	LC-ESI-QTOF	ESI	10	[M+H]+	DDA	Positive	Pure standard				Katyeny Manuela da Silva, Elias Iturrospe, Maria van de Lavoir, Rani Robeyns
ASPARAGINE_10eV.d	ASPARAGINE			N[C@@H](CC(N)=O)C(O)=O				Direct Injection	0.2	Agilent 6530 Q-TOF LC/MS	LC-ESI-QTOF	ESI	10	[M+H]+	DDA	Positive	Pure standard				Katyeny Manuela da Silva, Elias Iturrospe, Maria van de Lavoir, Rani Robeyns
1549095,440735,1032,637542,20824,6249,5280637,5281654,385,998,_NRG.abf	phenylacetaldehyde				998			Nucleoshell RP18, Macherey & Nagel	8.76	TripleToF 5600; Sciex	LC-ESI-QTOF	ESI	-10, -35, -60V	[M-H]-	SWATH	Negative	Pure standard				Gerd Balcke, IPB Halle, Germany
1123,6675,5280536,5280802,5280507,445858,637775,17473,33613,989,_NRG.abf	taurine				1123			Nucleoshell RP18, Macherey & Nagel	0.66	TripleToF 5600; Sciex	LC-ESI-QTOF	ESI	-10, -35, -60V	[M-H]-	SWATH	Negative	Pure standard				Gerd Balcke, IPB Halle, Germany
11953816,439176,6376436,65131,638024,1130,2519,5284452,5280863,493570,_NRG.abf	thiamine				1130			Nucleoshell RP18, Macherey & Nagel	0.62	TripleToF 5600; Sciex	LC-ESI-QTOF	ESI	-10, -35, -60V	[M-H]-	SWATH	Negative	Pure standard				Gerd Balcke, IPB Halle, Germany
methyl_2_acetamido_2_deoxy___D_glucopyranoside_mz236.113587264_ce15:30_b23b9be3f190bd22339eca47836721201f76cd35.msp	methyl 2-acetamido-2-deoxy-?-D-glucopyranoside		InChI=1S/C9H17NO6/c1-4(12)10-6-8(14)7(13)5(3-11)16-9(6)15-2/h5-9,11,13-14H,3H2,1-2H3,(H,10,12)/t5-,6-,7-,8-,9+/m1/s1	O=C(N[C@@H]1[C@@H](O)[C@H](O)[C@H](O[C@@H]1OC)CO)C		C9H17NO6	235.1055873	Waters Acquity UPLC system	49.88	waters xevo g2 TOF	LC-ESI-TOF	ESI	15:30		MSe	Positive	Pure standard				C. Broeckling, Colorado State University Proteomics and Metabolomics Facility	Broeckling et al. 2016
2_Deoxy_D_Ribose_mz135.0659088_ce6_abd9ad175d2b9d82d9456a848c7451fcd9e72350.msp	2-Deoxy-D-Ribose		InChI=1S/C5H10O4/c6-2-4-3(7)1-5(8)9-4/h3-8H,1-2H2/t3-,4+,5+/m1/s1	OC[C@@H]1O[C@H](O)C[C@H]1O		C5H10O4	134.0579088	Waters Acquity UPLC system	32.71	waters xevo g2 TOF	LC-ESI-TOF	ESI	6		MSe	Positive	Pure standard				C. Broeckling, Colorado State University Proteomics and Metabolomics Facility	Broeckling et al. 2016
Ala_Ala_mz161.092792244_ce15:30_b86e9fa35c78aed7040372051f443c105fe05ffc.msp	Ala-Ala		InChI=1S/C6H12N2O3/c1-3(7)5(9)8-4(2)6(10)11/h3-4H,7H2,1-2H3,(H,8,9)(H,10,11)	CC(N)C(=O)NC(C)C(O)=O		C6H12N2O3	160.0847922	Waters Acquity UPLC system	29.65	waters xevo g2 TOF	LC-ESI-TOF	ESI	15:30		MSe	Positive	Pure standard				C. Broeckling, Colorado State University Proteomics and Metabolomics Facility	Broeckling et al. 2016

## Sheet: Chromatography
Property	Value
COLUMN_NAME	AcclaimTM RSLC 120 C18, 150 mm x 2.1 mm x 2.2 µm
FLOW_GRADIENT	A: 0 min 95%, 2 min 95%, 15 min 60%, 20 min 5%, 22 min 5%, 25 min 95%, 30 min 95%
FLOW_RATE	0.5 ml/min
SOLVENT	A: water/formic acid (0.1% v/v), solvent B: acetonitrile/formic acid (0.1% v/v)
COLUMN_TEMPERATURE	40 C

## Sheet: Mass_Spectrometry
Property	Value
MS_TYPE	MS2
ION_MODE	POSITIVE
ACTIVATION_PARAMETER	q=0.25
ACTIVATION_TIME	30 ms
AUTOMATIC_GAIN_CONTROL	3.0E5
CAPILLARY_TEMPERATURE	275 C
CAPILLARY_VOLTAGE	39 V
COLLISION_ENERGY	35eV
FRAGMENTATION_METHOD	CID
IONIZATION	ESI
RESOLUTION_SETTING	7500
SPRAY_VOLTAGE	4.5 kV
TUBE_LENS_VOLTAGE	140 V

## Sheet: Lists
Adduct	MS/MS Acquisition mode	Ionization mode	Confidence	IONIZATION	INSTRUMENT_TYPE
[M-H]-	DDA	Positive	Pure standard	ESI	CE-ESI-TOF
[M-H2O-H]-	IDA	Negative	Predicted	APCI	ESI-FTICR
[M+Na-2H]-	SWATH				ESI-ITFT
[M+Cl]-					ESI-ITTOF
[M+K-2H]-					ESI-QTOF
[M+FA-H]-					HPLC-ESI-TOF
[M+Hac-H]-					LC-ESI-IT
[M+Br]-					LC-ESI-ITFT
[M+TFA-H]-					LC-ESI-ITTOF
[M-C6H10O4]-					LC-ESI-Q
[M-C6H10O5]-					LC-ESI-QFT
[M-C6H8O6]-					LC-ESI-QIT
[2M-H]-					LC-ESI-QQ
[2M+FA-H]-					LC-ESI-QTOF
[2M+Hac-H]-					LC-ESI-TOF
[3M-H]-					UPLC-ESI-QTOF
[M-2H]2-					APCI-ITFT
[M-3H]3-					APCI-ITTOF
[M+H]+
[M+NH4]+
[M+Na]+
[M+CH3OH+H]+
[M+K]+
[M+Li]+
[M+ACN+H]+
[M+H-H2O]+
[M+H-2H2O]+
[M+2Na-H]+
[M+IsoProp+H]+
[M+ACN+Na]+
[M+2K-H]+
[M+DMSO+H]+
[M+2ACN+H]+
[M+IsoProp+Na+H]+
[M-C6H10O4]+
[M-C6H10O5]+
[M-C6H8O6]+
[2M+H]+
[2M+NH4]+
[2M+Na]+
[2M+3H2O+2H]+
[2M+K]+
[2M+ACN+H]+
[2M+ACN+Na]+
[M+2H]2+
[M+H+NH4]2+
[M+H+Na]2+
[M+H+K]2+
[M+ACN+2H]2+
[M+2Na]2+
[M+2ACN+2H]2+
[M+3ACN+2H]2+
[M+3H]3+
[M+2H+Na]3+
[M+H+2Na]3+
[M+3Na]3+
